# Supplementary material for: Instantaneous Clearing of Biofilm (iCBiofilm): an optical approach to revisit bacterial and fungal biofilm imaging
Source: Commun Biol. 2023 Jan 23;6:38. doi: 10.1038/s42003-022-04396-4 (PMC9870912; doi:10.1038/s42003-022-04396-4)
Supplement: Supplementary file 16 — Supplementary Data 1 [file 42003_2022_4396_MOESM16_ESM.xlsx]

## Sheet: Fig. 1c
Iohexisol (%, w/w)	595 nm					492 nm
	Rep1	Rep2	Rep3	AVE	SD	Rep1	Rep2	Rep3	AVE	SD
0	0.8869	0.8984	0.9952	0.926833	0.0594858	0.9973	1.008	1.1027	1.036	0.0580111
3.52	0.8204	0.8394	0.8176	0.8258	0.0118609	0.9272	0.9458	0.9226	0.931867	0.0122839
7.04	0.6464	0.6853	0.7216	0.684433	0.0376075	0.7371	0.7817	0.8157	0.778167	0.0394189
10.56	0.6627	0.7066	0.7112	0.6935	0.0267726	0.7578	0.7973	0.8051	0.786733	0.0253587
14.08	0.4875	0.5035	0.4807	0.490567	0.0117053	0.5457	0.5607	0.5391	0.5485	0.0110689
17.6	0.3985	0.4506	0.4606	0.436567	0.0333437	0.4377	0.5049	0.5161	0.486233	0.0424025
21.12	0.3118	0.3908	0.3615	0.3547	0.0399366	0.3361	0.4257	0.3873	0.383033	0.0449521
24.64	0.2998	0.3275	0.3285	0.3186	0.0162889	0.3192	0.3547	0.3543	0.342733	0.0203814
28.16	0.2851	0.3064	0.3092	0.300233	0.0131804	0.3098	0.33	0.3325	0.3241	0.0124471
31.68	0.3037	0.3069	0.3182	0.3096	0.00761774	0.3252	0.3288	0.3368	0.330267	0.00593746
35.2	0.2503	0.2862	0.2989	0.278467	0.025206	0.3079	0.352	0.3626	0.340833	0.0290094
38.72	0.3344	0.3873	0.3734	0.365033	0.0274245	0.4027	0.4597	0.4383	0.433567	0.0287933
42.24	0.3924	0.386	0.4159	0.3981	0.0157439	0.4805	0.4605	0.4946	0.478533	0.0171349
45.76	0.4666	0.5127	0.5254	0.501567	0.0309406	0.5599	0.5993	0.6198	0.593	0.0304429
49.28	0.5658	0.5758	0.6054	0.582333	0.0205926	0.6841	0.6838	0.7032	0.690367	0.011115
52.8	0.6715	0.6257	0.6577	0.651633	0.023495	0.8154	0.7366	0.7744	0.775467	0.0394108
56.32	0.6845	0.7045	0.7216	0.703533	0.0185689	0.8229	0.845	0.8627	0.843533	0.0199405
59.84	0.7632	0.7898	0.8043	0.785767	0.0208448	0.8995	0.9086	0.9289	0.912333	0.0150514
63.36	0.8772	0.8527	0.8542	0.861367	0.0137326	0.9964	0.96	0.9873	0.981233	0.0189432
66.88	0.959	0.8708	0.8857	0.905167	0.0472125	1.0839	0.9759	0.9987	1.0195	0.0569252
70.4	1.0367	0.9182	0.9373	0.964067	0.0636231	1.1546	1.0043	1.0364	1.0651	0.0791536

## Sheet: Fig. 2a
Diatrizoate (%, w/v)	0	2.36	4.72	7.08	9.44	11.8	14.16	16.52	18.88	21.24	23.6	25.96	28.32	30.68	33.04	35.4	37.76	40.12	42.48	44.84	47.2
Rep1	0.777	0.7437	0.6692	0.655	0.5671	0.5254	0.5157	0.456	0.4246	0.3842	0.3288	0.3266	0.3239	0.303	0.297	0.2901	0.2854	0.3056	0.355	0.3255	0.3307
Rep2	0.785	0.723	0.6794	0.6735	0.5735	0.5393	0.4958	0.4378	0.4317	0.3778	0.3484	0.353	0.3153	0.2884	0.3073	0.2815	0.289	0.2953	0.3067	0.3046	0.3121
Rep3	0.7921	0.7307	0.6974	0.6505	0.5734	0.5559	0.4937	0.4495	0.4194	0.3907	0.3253	0.3365	0.3296	0.324	0.3022	0.2917	0.2748	0.3068	0.3187	0.3211	0.3158
Rep4	0.774	0.7442	0.6857	0.6619	0.5896	0.5606	0.4873	0.4543	0.4395	0.3641	0.3251	0.3337	0.2996	0.2849	0.3119	0.2803	0.2798	0.305	0.3113	0.3139	0.3047
AVE	0.782025	0.7354	0.682925	0.660225	0.5759	0.5453	0.498125	0.4494	0.4288	0.3792	0.3319	0.33745	0.3171	0.300075	0.3046	0.2859	0.28225	0.303175	0.322925	0.316275	0.315825
SD	0.00816513	0.0103631	0.0118043	0.0100151	0.00961147	0.0161086	0.0122617	0.00820853	0.00873498	0.011361	0.0111304	0.0111727	0.0130637	0.0177721	0.00643169	0.00583096	0.00624473	0.00530306	0.0219473	0.00913469	0.0109378
Iodixanol (%, w.v)	0	3	6	9	12	15	18	21	24	27	30	33	36	39	42	45	48	51	54	57	60
Rep1	0.8371	0.7303	0.7333	0.6395	0.555	0.4822	0.4333	0.3641	0.3297	0.3154	0.2819	0.2959	0.2768	0.3102	0.309	0.3465	0.3551	0.4679	0.5132	0.5583	0.6506
Rep2	0.8213	0.7664	0.6145	0.6324	0.5331	0.503	0.4249	0.3442	0.3543	0.2979	0.2778	0.2773	0.2705	0.3629	0.38	0.3292	0.3764	0.4879	0.4793	0.5417	0.6413
Rep3	0.8054	0.7219	0.7405	0.5626	0.5283	0.4963	0.4206	0.366	0.3697	0.299	0.3457	0.2793	0.2865	0.2917	0.3031	0.3147	0.3723	0.473	0.4569	0.555	0.6415
Rep4	0.8259	0.7292		0.5994	0.5597	0.5119	0.4251	0.3575	0.3896	0.3043	0.2823	0.2962	0.282	0.2752	0.3574	0.3361	0.3707	0.4137	0.4917	0.5142	0.6457
AVE	0.822425	0.73695	0.6961	0.608475	0.544025	0.49835	0.425975	0.35795	0.360825	0.30415	0.296925	0.287175	0.27895	0.31	0.337375	0.331625	0.368625	0.460625	0.485275	0.5423	0.644775
SD	0.0131472	0.0199841	0.0707593	0.0352223	0.0156289	0.01252	0.0053062	0.00986392	0.0252858	0.00800355	0.0325802	0.0102812	0.00688791	0.0380543	0.0374068	0.013337	0.00933072	0.0324137	0.0235367	0.0200604	0.00438131
Iopamidol (%, w.v)	0	3.7775	7.555	11.3325	15.11	18.8875	22.665	26.4425	30.22	33.9975	37.775	41.5525	45.33	49.1075	52.885	56.6625	60.44	64.2175	67.995	71.7725	75.55
Rep1	0.7721	0.7359	0.7167	0.618	0.524	0.4621	0.4169	0.3577	0.314	0.2889	0.277	0.2685	0.2935	0.3636	0.3784	0.4197	0.4644	0.5152	0.6153	0.6705	0.7472
Rep2	0.8421	0.7026	0.7364	0.5929	0.5072	0.4629	0.3878	0.3237	0.3145	0.271	0.2749	0.2918	0.3117	0.3687	0.3725	0.411	0.5273	0.4864	0.5692	0.6555	0.7134
Rep3	0.8268	0.7722		0.5834	0.5104	0.4713	0.3997	0.3655	0.282	0.2699	0.2791	0.2998	0.3018	0.3094	0.3648	0.4028	0.4465	0.5094	0.5896	0.6716	0.7483
Rep4	0.8255	0.7509	0.6826	0.5806	0.5116	0.484	0.3769	0.3477	0.344	0.2963	0.2622	0.3001	0.3339	0.3161	0.3507	0.4335	0.4573	0.5147	0.6119	0.6799	0.7564
AVE	0.816625	0.7404	0.7119	0.593725	0.5133	0.470075	0.395325	0.34865	0.3135	0.281525	0.2733	0.29005	0.310225	0.33945	0.3666	0.41675	0.473875	0.506425	0.5965	0.669375	0.741325
SD	0.0306254	0.0292722	0.0272193	0.0170179	0.00737111	0.0101733	0.0171341	0.0181588	0.0310121	0.013148	0.00759605	0.014872	0.0174489	0.0310215	0.0119736	0.0131267	0.0363691	0.0136055	0.0214748	0.0101572	0.0190633
Iopromide (%, w.v)	0	3.8445	7.689	11.5335	15.378	19.2225	23.067	26.9115	30.756	34.6005	38.445	42.2895	46.134	49.9785	53.823	57.6675	61.512	65.3565	69.201	73.0455	76.89
Rep1	0.8387	0.7214	0.6189	0.5838	0.4758	0.4568	0.3932	0.3322	0.2979	0.2996	0.2631	0.2758	0.2922	0.3685	0.3704	0.4758	0.5144	0.5676	0.6962	0.7575	0.7663
Rep2	0.7936	0.7334	0.6735	0.4994	0.4783	0.4555	0.3797	0.3178	0.3046	0.3107	0.28	0.2905	0.3199	0.3491	0.3895	0.4644	0.5153	0.5753	0.676	0.7402	0.7801
Rep3	0.8047	0.7387	0.6245	0.5367	0.504	0.4819	0.3859	0.3211	0.33	0.3036	0.2492	0.2845	0.3021	0.3287	0.4008	0.4545	0.5146	0.6016	0.6692	0.7205	0.7967
Rep4	0.8364	0.702	0.6673	0.6114	0.5068	0.5102	0.4091	0.3269	0.3519	0.3032	0.2404	0.3309	0.29	0.3357	0.3954	0.4561	0.5102	0.5815	0.6812	0.6986	0.7735
AVE	0.81835	0.723875	0.64605	0.557825	0.491225	0.4761	0.391975	0.3245	0.3211	0.304275	0.258175	0.295425	0.30105	0.3455	0.389025	0.4627	0.513625	0.5815	0.68065	0.7292	0.77915
SD	0.0226481	0.0162803	0.0283231	0.0496814	0.0164395	0.0257766	0.01268	0.00636396	0.0247544	0.00464569	0.0172925	0.0244078	0.0136241	0.0175142	0.0132465	0.00975193	0.00231569	0.0145563	0.0114721	0.0253899	0.0129865
Ioversol (%, w.v)	0	3.705	7.41	11.115	14.82	18.525	22.23	25.935	29.64	33.345	37.05	40.755	44.46	48.165	51.87	55.575	59.28	62.985	66.69	70.395	74.1
Rep1	0.7837	0.6803	0.5922	0.5616	0.4934	0.4358	0.3754	0.3435	0.3046	0.2664	0.255	0.2667	0.2874	0.3325	0.4349	0.4079	0.4574	0.5777	0.611	0.6604	0.7453
Rep2	0.7578	0.6931	0.6143	0.5574	0.4692	0.4393	0.3656	0.3188	0.2798	0.2648	0.2697	0.2726	0.2865	0.3515	0.3575	0.4026	0.5153	0.5425	0.6058	0.6642	0.7332
Rep3	0.7285	0.671	0.6142	0.5647	0.4786	0.4642	0.3735	0.3178	0.3004	0.2671	0.2666	0.2714	0.2806	0.328	0.3639	0.3783	0.4622	0.5354	0.5809	0.6848	0.7233
Rep4	0.7511	0.6574	0.6336	0.5769	0.4717	0.4612	0.3831	0.3243	0.3325	0.2806	0.2499	0.2659	0.3211	0.3115	0.3715	0.4219	0.4518	0.5404	0.5893	0.6831	0.7485
AVE	0.755275	0.67545	0.613575	0.56515	0.478225	0.450125	0.3744	0.3261	0.304325	0.269725	0.2603	0.26915	0.2939	0.330875	0.38195	0.402675	0.471675	0.549	0.59675	0.673125	0.737575
SD	0.0227207	0.0150626	0.0169195	0.00838511	0.0108696	0.0146418	0.00718657	0.0119468	0.0216855	0.00731363	0.00938616	0.00334316	0.0183824	0.0164488	0.0357608	0.0181755	0.0293922	0.0193637	0.0140439	0.0126147	0.0115751

## Sheet: Fig. 2b
Diatrizoate (%, w/v)	0	2.36	4.72	7.08	9.44	11.8	14.16	16.52	18.88	21.24	23.6	25.96	28.32	30.68	33.04	35.4	37.76	40.12	42.48	44.84	47.2
Rep1	0.9792	1.1312	1.0392	1.0068	0.9436	0.8808	0.8708	0.7831	0.8023	0.7921	0.6862	1.1744	0.6503	0.8033	0.5931	0.7062	0.5903	0.7137	0.5348	0.6516	0.79
Rep2	0.874	0.9369	1.0993	0.9094	0.8579	0.8147	0.9768	0.7724	0.9153	0.792	0.8167	0.7383	0.7833	0.5692	0.7364	0.6433	0.5323	0.74	0.6388	0.6702	0.7764
Rep3	0.8416	1.1356	1.116	0.9694	0.8674	0.9327	0.8866	0.8002	0.8773	0.7252	0.5066	0.7485	0.7938	0.5398	0.7564	0.7468	0.5435	0.6681	0.6746	0.7263	0.6669
Rep4	1.4296	1.2721	1.0664	1.2228	0.8527	0.8994	0.8794	0.8287	0.8443	0.804	0.6334	0.6825	0.4675	0.5486	0.7463	0.7136	0.6429	0.6125	0.7682	0.7551	0.7726
AVE	1.0311	1.11895	1.08023	1.0271	0.8804	0.8819	0.9034	0.7961	0.8598	0.778325	0.660725	0.835925	0.673725	0.615225	0.70805	0.702475	0.57725	0.683575	0.6541	0.7008	0.751475
SD	0.272082	0.13787	0.0342437	0.136496	0.0425706	0.0496788	0.0493577	0.0245646	0.0480729	0.0358619	0.128424	0.227507	0.152208	0.125987	0.0770671	0.0432205	0.0504638	0.0559238	0.0964462	0.0481516	0.056876
Iodixanol (%, w.v)	0	3	6	9	12	15	18	21	24	27	30	33	36	39	42	45	48	51	54	57	60
Rep1	1.1251	1.2339	1.1345	0.9368	0.7821	0.8566	0.799	0.8944	0.9025	0.8988	0.9156	1.2061	0.8803	0.9063	1.1312	0.8642	1.238	0.9477	0.822	0.887	0.9745
Rep2	1.0741	1.226	1.0279	0.7455	0.8141	0.8348	0.807	0.8263	1.0353	0.7441	1.0037	0.9098	1.045	1.1353	0.9678	0.8905	1.0736	0.8702	0.8523	0.9257	0.9171
Rep3	1.3586	1.077	1.0258	0.7508	0.7769	0.7511	0.8396	0.8842	0.8957	0.7675	1.0734	0.9251	1.0836	1.2042	0.8899	0.8446	0.9353	0.9426	0.8545	0.9183	0.9511
Rep4	1.1076	1.1789	1.1675	0.8168	1.1869	0.7283	0.7972	0.9167	0.9829	0.8984	0.9807	0.9726	1.033	1.1156	1.0263	0.9573	0.8896	0.9408	0.9901	0.9968	0.9368
AVE	1.16635	1.17895	1.08893	0.812475	0.89	0.7927	0.8107	0.8804	0.9541	0.8272	0.99335	1.0034	1.01047	1.09035	1.0038	0.88915	1.03413	0.925325	0.879725	0.93195	0.944875
SD	0.129902	0.0721734	0.0729382	0.0890035	0.198616	0.0625394	0.0197319	0.0385354	0.0670721	0.0829974	0.0651158	0.137753	0.0894281	0.128445	0.101663	0.0491713	0.15682	0.036866	0.0750628	0.0463732	0.0241733
Iopamidol (%, w.v)	0	3.7775	7.555	11.3325	15.11	18.8875	22.665	26.4425	30.22	33.9975	37.775	41.5525	45.33	49.1075	52.885	56.6625	60.44	64.2175	67.995	71.7725	75.55
Rep1	1.3031	0.9226	1.207	0.9722	0.7098	0.7859	0.8038	0.693	0.8021	0.6702	0.7205	0.6738	0.5516	0.6026	0.6823	0.4662	0.3707	0.3388	0.357	0.2325	0.3608
Rep2	1.3303	0.9417	0.9991	0.8829	0.6939	0.8012	0.7783	0.7971	0.7788	0.7592	0.7449	0.6147	0.7068	0.7871	0.4929	0.3328	0.3807	0.3012	0.3508	0.2668	0.2691
Rep3	1.3851	1.0004	0.6728	0.8276	0.766	0.7163	0.7141	0.6725	0.7119	0.7522	0.509	0.6297	0.5369	0.5017	0.5106	0.4876	0.397	0.3673	0.2502	0.2805	0.2487
Rep4	1.5442	1.7379	0.9067	0.6955	0.8383	0.7182	0.537	0.7603	0.8175	0.8833	0.6514	0.6242	0.7625	0.6692	0.5232	0.5545	0.4294	0.398	0.2794	0.2676	0.352
AVE	1.39067	1.15065	0.9464	0.84455	0.752	0.7554	0.7083	0.730725	0.777575	0.766225	0.65645	0.6356	0.63945	0.64015	0.55225	0.460275	0.39445	0.351325	0.30935	0.26185	0.30765
SD	0.107882	0.392897	0.221452	0.115857	0.0653201	0.0444992	0.120274	0.0580047	0.0465839	0.087889	0.105976	0.0262095	0.112415	0.119745	0.0875862	0.0929336	0.0256978	0.0412438	0.0528657	0.0205492	0.0570177
Iopromide (%, w.v)	0	3.8445	7.689	11.5335	15.378	19.2225	23.067	26.9115	30.756	34.6005	38.445	42.2895	46.134	49.9785	53.823	57.6675	61.512	65.3565	69.201	73.0455	76.89
Rep1	1.2881	1.063	1.1604	0.8167	0.8476	0.9971	0.8731	0.7665	0.7479	0.5689	0.4022	0.2932	0.3322	0.2227	0.234	0.2251	0.2168	0.2277	0.2387	0.2	0.2953
Rep2	1.3024	1.1017	0.9519	0.8642	0.9629	1.0249	0.998	0.8677	0.8531	0.8564	0.3807	0.354	0.251	0.2034	0.264	0.2233	0.2008	0.2493	0.2052	0.2515	0.2698
Rep3	1.3761	1.1932	0.874	1.0261	0.9063	1.0527	0.7352	0.8838	0.8391	0.6056	0.5891	0.3828	0.2219	0.2733	0.2645	0.222	0.22	0.2049	0.235	0.2493	0.2579
Rep4	1.1242	1.106	1.1678	0.9184	0.8943	0.9646	0.8057	0.7495	0.9036	0.8391	0.4684	0.4809	0.6512	0.2516	0.3166	0.2169	0.2512	0.2614	0.232	0.2951	0.3683
AVE	1.2727	1.11597	1.03853	0.90635	0.902775	1.00983	0.853	0.816875	0.835925	0.7175	0.4601	0.377725	0.364075	0.23775	0.269775	0.221825	0.2222	0.235825	0.227725	0.248975	0.297825
SD	0.106244	0.0549949	0.148479	0.0899982	0.0474115	0.0377392	0.111868	0.0686517	0.0648932	0.151309	0.0937491	0.0782692	0.197025	0.0308872	0.0343201	0.00352077	0.0210789	0.0248866	0.0152646	0.0388696	0.0495059
Ioversol (%, w.v)	0	3.705	7.41	11.115	14.82	18.525	22.23	25.935	29.64	33.345	37.05	40.755	44.46	48.165	51.87	55.575	59.28	62.985	66.69	70.395	74.1
Rep1	1.2698	1.1164	0.7698	0.7734	0.8021	0.6995	0.8249	0.5554	0.6086	0.6616	0.5425	0.4135	0.238	0.215	0.2754	0.2111	0.2105	0.2405	0.2196	0.2256	0.2521
Rep2	1.0692	0.5876	0.8064	1.0704	0.6685	0.6896	0.7081	0.6347	0.5268	0.4709	0.4841	0.5911	0.2622	0.2026	0.2012	0.2326	0.224	0.2815	0.2127	0.2442	0.2434
Rep3	1.1841	1.0939	0.7663	0.8114	0.713	0.8208	0.845	0.89	0.6582	0.6424	0.5185	0.2268	0.2483	0.2606	0.1825	0.2283	0.2934	0.1993	0.2322	0.2432	0.226
Rep4	1.0402	1.0743	0.7341	0.6424	0.9942	0.8867	0.8234	0.8138	0.7162	0.6166	0.4703	0.3763	0.4574	0.2278	0.2664	0.2348	0.2032	0.2153	0.2196	0.2431	0.2353
AVE	1.14083	0.96805	0.76915	0.8244	0.79445	0.77415	0.80035	0.723475	0.62745	0.597875	0.50385	0.401925	0.301475	0.2265	0.231375	0.2267	0.232775	0.23415	0.221025	0.239025	0.2392
SD	0.106086	0.254216	0.0295782	0.179267	0.144287	0.0958559	0.0622835	0.15494	0.0802244	0.0866345	0.0327827	0.149718	0.104422	0.024953	0.0464193	0.0107446	0.0413249	0.0358338	0.00812911	0.00896377	0.011158

## Sheet: Fig. 2c
Iodixanol (w/v)	Rep1	Rep2	Rep3	Rep4	AVE	SD
0	0.7334	0.698	0.7235	0.7026	0.714375	0.0168524
3	0.6664	0.6422	0.6425	0.6495	0.65015	0.0113462
6	0.6204	0.6018	0.601	0.6222	0.61135	0.0115174
9	0.584	0.5999	0.5568	0.5461	0.5717	0.024657
12	0.5257	0.5121	0.4794	0.507	0.50605	0.0194409
15	0.4552	0.4654	0.4922	0.4718	0.47115	0.0156097
18	0.4587	0.4065	0.4263	0.428	0.429875	0.0215528
21	0.3876	0.3989	0.3827	0.3887	0.389475	0.00680313
24	0.3365	0.3613	0.3724	0.3376	0.35195	0.0177975
27	0.3315	0.3246	0.3107	0.3451	0.327975	0.0143237
30	0.2908	0.3047	0.2595	0.254	0.27725	0.0244454
33	0.2472	0.2481	0.2624	0.2725	0.25755	0.012158
36	0.2628	0.2637	0.2386	0.2525	0.2544	0.0116947
39	0.2421	0.2236	0.2169	0.2219	0.226125	0.0110231
42	0.2232	0.2232	0.2474	0.2234	0.2293	0.012067
45	0.2582	0.2446	0.2213	0.2481	0.24305	0.0156044
48	0.2665	0.2486	0.2189	0.2359	0.242475	0.0201141
51	0.2624	0.266	0.284	0.2812	0.2734	0.0107852
54	0.3009	0.2869	0.2921	0.2851	0.29125	0.00708496
57	0.3012	0.3247	0.3116	0.3082	0.311425	0.00985237
60	0.3244	0.3029	0.3238	0.3313	0.3206	0.0122809

## Sheet: Fig. 2d
Iodixanol (w/v)	Rep1	Rep2	Rep3	Rep4	AVE	SD
0	0.9714	0.8916	0.9037	1.0266	0.948325	0.0628982
3	1.0052	0.9956	0.9635	0.8973	0.9654	0.048776
6	0.9659	0.8679	0.8357	0.8874	0.889225	0.0553837
9	0.8729	0.9169	1.0776	1.0413	0.977175	0.0978154
12	0.9266	0.9784	0.9397	1.0429	0.9719	0.0521925
15	1.0125	0.951	0.9242	0.9296	0.954325	0.0404732
18	0.853	0.9373	1.0916	1.1381	1.005	0.132794
21	1.0793	1.1126	1.0403	1.0763	1.07713	0.029552
24	0.9766	1.003	0.9476	0.9208	0.962	0.0355854
27	0.7731	1.0164	1.0513	1.0997	0.985125	0.145418
30	1.0917	1.0403	1.0997	1.0948	1.08162	0.0277461
33	1.0482	1.017	0.983	0.9492	0.99935	0.0427403
36	0.9603	1.0558	1.0486	1.0687	1.03335	0.0494047
39	1.049	1.0606	1.0983	1.0545	1.0656	0.0223089
42	1.0223	0.9269	0.914	0.9025	0.941425	0.0548301
45	0.8172	0.9174	0.9973	0.9581	0.9225	0.0774091
48	0.9987	0.9854	0.9823	1.0472	1.0034	0.030054
51	0.9071	0.9546	0.9248	0.8973	0.92095	0.0251548
54	0.8001	0.8392	1.0331	0.9664	0.9097	0.108666
57	0.9604	0.9675	0.9387	1.024	0.97265	0.0363594
60	1.0177	0.8931	0.8927	0.8554	0.914725	0.0708897

## Sheet: Fig. 2e
Doubling time (min)
BHI	BHI+
44	57
93	46
95	48
60	57
27	63
20	34
29	34
28	39
44	35
102	27
49	27
50	28
50	28
53	20
38	47
63	47
56	42
149	68
76	34
76	38
40	56
45	77
45	86
39	84
39	84
40	59
64	51
136	27
137	27
54	31
61	45
67	64
47	45
49	63
49	32
50	36
59	49
77	36
78	36
39	38
32	48
75	30
32	47
37	48
31	45
81	49
33	49
28	28
19	28
89	28
89	28
15	45
25	38
90	33
90	47
11	47
63	51
83	82
38	54
59	50
46	46
79	71
52	63
36	69
36	53
28	49
44	49
89	39
31	59
38	49
38	37
34	49
46	48
84	43
59	47
59	58
48	46
38	36
81	46
46	46
50	44
31	44
31	48
82	49
68	65
66	54
66	39
60	39
65	59
72	66
86	81
43	45
32	77
41	44
67	31
79	53
55	21
70	43
57	91
76	91
96	29
28	71
28	78
41	42
44	42
56	41
52	42
71	45
28	52
28	36
66	30
70	41
27	49
29	53
76	53
88	66
32	66
30	52
24	51
24	59
37	73
37	39
65	47
65	64
31	46
31	29
67	30
27	39
60	49
48	52
50	64
53	58
82	73
61	44
61	32
45	39
45	75
75	53
68	39
29	56
34	41
36	65
28	66
51	55
70	29
49	72
82	40
33	39
37	45
55	53
35	47
29	42
29	54
34	35
43	60
56	45
34	45
34	42
82	57
82	47
55	43
55	34
42	34
42	47
53	24
61	39
61	39
42	33
48	33
52	48
52	54
30	44
31	48
34	33
67	53
31	39
38	39
32	41
32	31
40	38
48	44
48	46
20	49
24	34
64	31
64	48
41	45
46	29
99	41
55	51
61	74
9	47
23	39
29	38
31	46
31	44
40	26
43	26
38	44
38	36
35	39
37	37
40	60
40	90
39	30
44	20
36	44
37	38
32	45
35	45
38	55
38	47
42	47
71	37
81	38
37	59
38	40
26	40
29	42
31	22
32	35
83	42
34	35
34	51
26	57
26	57
40	41
40	38
38	38
38	41
20	33
20	51
30	58
30	63
28	34
27	60
27	46
47	38
47	51
79	48
80	57
86	31
58	23
34	59
48	59
36	27
37	40
34	59
38	35
38	46
38	57
61	34
66	57
52	73
54	63
30	63
42	30
30	32
48	48
41	44
41	48
39	60
39	37
32	49
36	51
48	31
78	31
78	38
52	38
48	47
48	54
23	23
34	37
35	57
29	46
89	43
42	47
38	55
42	67
33	73
38	43
26	36
30	60
30
27
102
44
44
34
38
41
47
35
40
40
43
42
50
51
32
34
38
43
36
38
42
42
41
40
34
39
40
40
43
51
41
42
43
26
25
34
34
38
25
32
44
47
47
53
60
32
36
52
57
36
37
27
36
40
42
36
36
63
43
42
59
30
57
51
42
42
29
29
31
31
41
39
45
47
53
53
45
45
30
41
41
46
23
41
42
29
39
29
40
42
73
73
36
40
33
42
28
40
27
48
48
39
47
36
49
43
52
40
49
41
61
38
29
30
29
44
31
36

## Sheet: Fig. 8b
Elongation speed (μm/min)
YPD	YPD+
8.92	12.81
8.64	15.79
13.26	11.91
15.74	12.55
16.71	14.36
10.8	16.44
13.37	15.01
14.68	15.54
10.39	13.32
12.98	10.96
14.83	10.24
16.82	14.12
18.96	13.01
14.95	8.55
17.59	14.07
18.59	15.22
17.11	13.32
19.59	14.75
15.39	11.8
18.82	10.51
17.92	7.94
24.29	12.43
10.83	14.96
13.81	15.72
14.7	6.17
13.13	9.66
17.55	10.94
17.66	13.33
17.94	16.32
13.32	15.8
14.11	16.75
16.9	12.4
16.79	13.86
11.53	16.67
14.89	16.61
16.23	15.41
18.96	8.66
17.24	12.71
7.29	16.76
11.91	16.25
15.09	13.71
15.95	15.39
17.85	15.49
12.91	12.42
14.3	12
16.2	12.57
13.05	11.45
11.81	14.51
15.95	9.4
10.71	11.39
14.48	13.03
16.05	11.28
16.3	11.22
17.12	14.5
16.89	7.44
18.38	8.55
18.58	6.37
19.4	11.98
15.71	12.81
12.7	16.26
17.04	11.36
18.27	11.62
19.11	9.12
11.14	13.62
12.76	11.77
13.63	7.82
10.14	10.78
13.46	11.82
16.72	11.48
16.58	15.62
14.36	14.25
15.34	17.23
17.35	13.34
13.49	9.33
12.02	13.74
13.01	15.6
16.39	16.82
15.67	17.01
17.69	13.82
17.52	16.51
12.8	16.6
13.96	14.2
14.29	14.17
17.34	12.6
18.11	13.4
17.74	12.83
12.58	13.93
9.37	9.83
10.63	9.91
8.8	11.88
12.99	14.99
15.23	15.08
16.76	9.7
9.31	7.76
10.92	8.28
16.57	11.85
17.01	12.16
15.26	11.28
10.36	10.09
11.47	12.21
12.93	11.43
13.36	13.89
7.96	14.62
10.93	15.65
12.75	15.18
16.02	15.93
15.83	17.1
15.95	12.74
15.03	9.24
9.11	8.18
13.11	11.26
15.62	10.24
16.39	13.35
8.71	11.22
11.15	9.96
11.28	13.35
13.75	13.35
17.05	12.93
11.28	14.04
17.11	13.88
16.76	13.91
6.36	15.14
8.17	19.45
9.14	7.71
11.77	9.66
10.9	9.9
14.01	12.19
15.44	13.69
16.55	13.78
12.91	13.75
16.61	9.9
9.15	12.5
8.85	12.92
12.44	11.06
16.33	12.66
16.17	14.7
17.38	21.23
16.88	20.41
14.27	21.18
15.12	19.21
7.86	20.79
9.86	20.22
16.23	15.7
16.88	16.67
17.03	17.48
11.43	18.23
13.45	20.48
13.64	17.75
13.61	12.28
16.58	15.81
8.06	9.76
10.73	14.49
11.74	15.72
14.29	18.53
16.93	14.06
16.73	12.1
20.02	20.18
17.25	18.73
18.05	18.06
19.2	14.82
12.86	13.24
7.49	11.82
12.28	14.82
13.12	13
15.59	14.91
10.05	12.27
14	12.51
15.53	15.41
8.74	15.53
11.22	13.61
12.11	14.76
6.42	17.98
6.96	14.83
11.44	12.18
13.62	12.6
12.17	11.73
13.98	13.4
14.25	14.67
6.25	13.96
13.01	14.48
17.91	17.09
18.82	18.17
16.23	15.36
18.12	19.23
14.41	14.5
10.12
6.58
9.97
12.01
14.67
9.91
11.78
14.83
16.46
9.96
8.11
12.03
14.31
14.86
16.9
6.94
9.16
10.84
14.26
16.91
16.31
5.15
6.41
9.39
10.91
14.74
15.11
8.39
12.06
15.37
15.94
5.93
8.67
11.4
14.35
7.17
11.06
13.75
15.7
8.56
11.53
13.92
15.91
16.97
9.54
10.13
10.37
15.57
17.77
18.69

## Sheet: Suppl. Fig. 1a
GA-fixed
Iohexol (% w/w)	0	3.52	7.04	10.56	14.08	17.6	21.12	24.64	28.16	31.68	35.2	38.72	42.24	45.76	49.28	52.8	56.32	59.84	63.36	66.88	70.4
Rep1	1.0552	0.9107	0.8268	0.7908	0.6557	0.6198	0.5689	0.4235	0.4016	0.3801	0.2971	0.2861	0.2859	0.3022	0.292	0.3445	0.393	0.426	0.5176	0.4888	0.5532
Rep2	1.0175	0.9156	0.8115	0.7625	0.6549	0.5895	0.5349	0.4587	0.4111	0.3678	0.3207	0.3051	0.2981	0.2833	0.3051	0.3218	0.389	0.4009	0.473	0.5139	0.5186
Rep3	1.0063	0.9271	0.8713	0.7705	0.6688	0.6001	0.5361	0.4563	0.3935	0.3685	0.29	0.3001	0.2855	0.2661	0.3106	0.3205	0.3624	0.4312	0.4759	0.5065	0.5718
Rep4	1.0247	0.8857	0.8319	0.767	0.6663	0.6324	0.5443	0.4299	0.4413	0.3651	0.2796	0.298	0.285	0.2603	0.3286	0.3347	0.3393	0.4658	0.4739	0.5142	0.5845
AVE	1.02593	0.909775	0.835375	0.7727	0.661425	0.61045	0.54605	0.4421	0.411875	0.370375	0.29685	0.297325	0.288625	0.277975	0.309075	0.330375	0.370925	0.430975	0.4851	0.50585	0.557025
SD	0.0209336	0.0174599	0.0254704	0.0125031	0.00715325	0.0192808	0.0157957	0.018	0.0208938	0.006647	0.0174487	0.00805414	0.00632739	0.0188735	0.0151757	0.011391	0.0250787	0.0267213	0.0217005	0.0119115	0.0286606
Non-fixed
Iohexol (% w/w)	0	3.52	7.04	10.56	14.08	17.6	21.12	24.64	28.16	31.68	35.2	38.72	42.24	45.76	49.28	52.8	56.32	59.84	63.36	66.88	70.4
Rep1	0.7556	0.6714	0.551	0.5276	0.471	0.4165	0.3343	0.2926	0.2562	0.2287	0.219	0.284	0.2584	0.3267	0.3632	0.4849	0.4785	0.5475	0.5879	0.6292	0.6836
Rep2	0.7699	0.6548	0.5825	0.5387	0.4618	0.4119	0.3444	0.2515	0.2435	0.2361	0.2379	0.2385	0.2516	0.3388	0.3868	0.4008	0.4743	0.5262	0.586	0.6185	0.6467
Rep3	0.7192	0.6643	0.58	0.5279	0.4439	0.4068	0.3805	0.3204	0.276	0.2466	0.2313	0.2314	0.2696	0.2917	0.3365	0.3844	0.5067	0.5382	0.5491	0.6306	0.6823
Rep4	0.7555	0.6121	0.5421	0.5361	0.4444	0.4349	0.358	0.3111	0.2682	0.2503	0.2097	0.2395	0.2793	0.3229	0.3899	0.3832	0.4718	0.5523	0.6055	0.6513	0.7093
AVE	0.75005	0.65065	0.5639	0.532575	0.455275	0.417525	0.3543	0.2939	0.260975	0.240425	0.224475	0.24835	0.264725	0.320025	0.3691	0.413325	0.482825	0.54105	0.582125	0.6324	0.680475
SD	0.0216506	0.0265845	0.0203864	0.00567296	0.0133854	0.0122421	0.0199845	0.0305371	0.0142142	0.00986285	0.0125842	0.0240387	0.0122266	0.0200635	0.0247891	0.0483874	0.0161549	0.0115009	0.0237024	0.0137101	0.0257211

## Sheet: Suppl. Fig. 1b
GA-fixed
Iohexol (% w/w)	0	3.52	7.04	10.56	14.08	17.6	21.12	24.64	28.16	31.68	35.2	38.72	42.24	45.76	49.28	52.8	56.32	59.84	63.36	66.88	70.4
Rep1	2.6706	2.4848	2.5432	2.704	2.5541	2.5154	2.6285	2.5727	2.4783	2.5863	2.5428	2.4633	2.7288	2.4763	2.46	2.645	2.5797	2.4989	2.6383	2.5721	2.4064
Rep2	2.4565	2.507	2.4879	2.5623	2.5592	2.447	2.5683	2.4776	2.4408	2.5794	2.5623	2.4472	2.4519	2.4287	2.4322	2.5375	2.4948	2.4301	2.5809	2.4503	2.3684
Rep3	2.5724	2.4571	2.5318	2.5392	2.5198	2.3798	2.5351	2.4755	2.4533	2.5279	2.5273	2.4245	2.4399	2.5151	2.4612	2.5315	2.4555	2.4264	2.7995	2.4196	2.3831
Rep4	2.4523	2.5496	2.5393	2.5674	2.5133	2.4344	2.5451	2.4924	2.4243	2.6287	2.4746	2.4823	2.4426	2.4179	2.5036	2.5153	2.4784	2.5002	2.5206	2.3699	2.436
AVE	2.53795	2.49962	2.52555	2.59323	2.5366	2.44415	2.56925	2.50455	2.44918	2.58057	2.52675	2.45433	2.5158	2.4595	2.46425	2.55733	2.5021	2.4639	2.63482	2.45297	2.39848
SD	0.104487	0.0390728	0.0255419	0.0748623	0.0233962	0.0557394	0.0418764	0.0460516	0.022761	0.0413313	0.0376002	0.0245184	0.142093	0.0449177	0.0294561	0.0591973	0.0541858	0.0411962	0.11984	0.0860489	0.0295061
Non-fixed
Iohexol (% w/w)	0	3.52	7.04	10.56	14.08	17.6	21.12	24.64	28.16	31.68	35.2	38.72	42.24	45.76	49.28	52.8	56.32	59.84	63.36	66.88	70.4
Rep1	1.9047	1.693	1.4468	1.3652	1.2867	1.1501	0.8112	0.6539	0.5561	0.5312	0.378	0.3343	0.3356	0.2878	0.3284	0.3188	0.2718	0.2642	0.254	0.2625	0.2451
Rep2	1.6879	1.6755	1.4637	1.4639	1.2371	1.0651	0.7284	0.6358	0.5606	0.3885	0.3507	0.279	0.3615	0.2764	0.2772	0.2811	0.2587	0.2547	0.2867	0.2526	0.2436
Rep3	1.693	1.5916	1.5165	1.3469	1.28	0.9831	0.7124	0.7517	0.4862	0.4742	0.3072	0.4456	0.3297	0.2576	0.311	0.2909	0.241	0.2564	0.2607	0.2634	0.3376
Rep4	1.6149	1.5396	1.4155	1.3491	1.3134	1.2057	0.6032	0.7647	0.6195	0.4324	0.3323	0.373	0.3525	0.2632	0.327	0.3239	0.2702	0.2691	0.2496	0.2533	0.2418
AVE	1.72512	1.62492	1.46063	1.38127	1.2793	1.101	0.7138	0.701525	0.5556	0.456575	0.34205	0.357975	0.344825	0.27125	0.3109	0.303675	0.260425	0.2611	0.26275	0.25795	0.267025
SD	0.124919	0.0720716	0.0422645	0.0556841	0.031617	0.0975741	0.0855068	0.066072	0.054543	0.0608226	0.0298709	0.0700034	0.014729	0.0135591	0.0238129	0.0209017	0.0142039	0.00674933	0.0166061	0.00579222	0.0470693

## Sheet: Suppl. Fig. 4c
Doubling time (min)
BHI	BHI+
84	55
99	66
85	66
77	70
60	32
66	32
81	24
108	39
91	76
120	77
88	56
88	56
69	13
69	45
65	75
68	75
94	31
113	33
50	69
72	69
111	43
143	43
74	34
87	42
61	37
76	76
84	49
86	42
66	44
85	44
58	34
59	42
58	38
91	44
58	37
63	49
75	46
78	64
48	74
50	37
61	57
88	57
89	42
100	42
85	74
108	74
38	64
49	50
29	66
36	38
56	47
59	36
77	36
111	50
41	50
52	40
42	40
29	67
35	69
47	64
113	64
115	37
38	37
48	52
37	52
73	41
91	47
68	40
76	40
74	57
97	57
42	31
91	33
131	27
43	28
50	54
35	55
37	55
29	64
46	51
46	72
49	33
63	33
42	34
46	35
161	39
17	64
53	59
57	55
36	52
41	69
62	34
67	69
36	69
39	48
114	66
115	80
44	80
51	57
69	60
36	20
40	18
44	48
51	48
47	36
57	30
38	50
50	64
42	35
45	51
47	60
51	60
44	46
48	89
69	65
88	70
47	22
52	28
58	44
58	45
34	32
40	32
42	56
64	56
65	49
27	49
40	43
40	55
41	70
53	70
16	30
31	41
36	63
21	73
28	46
32	91
34	37
44	69
56	26
32	26
35	40
24	40
40	45
46	26
29	26
33	45
23	56
37	50
27	50
38	72
41	72
28	44
38	44
44	53
50	29
32	77
37	77
31	48
34	40
27	76
33	76
54	44
59	44
63	59
67	57
44	63
63	63
34	54
49	54
22	39
28	35
51	53
51	81
54	33
29	41
29	56
58	57
43	57
60	58
35	78
68	59
63	25
70	21
44	30
53	41
60	53
47	45
49	41
47	21
65	28
31	41
42	88
61	38
65	51
46	34
55	43
58	28
56	28
22	26
26	25
86	23
25	31
26	45
38	45
23	57
21	42
50
29
27
26
34
24
26
46
29
47
79
49
35
45
21
31
49
36
38
62
32
27
25
40
29
29
23
33
28
76
26
26
32
29
31
34
40
40
39
18
19
26
31
31
50
76
25
16
26
32
36
33
33
25
30
46
46
26
25
14
16
26
26
24
29
22
28
23
28
74
74
27
29
27
30
41
48
33
53
40
27
41
38
22
33
25
23
29
31
28
35

[truncated: 3 more sheets: Suppl. Fig. 10b, Suppl. Fig. 10c, Suppl. Fig. 11b and c]
